# Supplementary material for: Changes in the Characteristics of Kidney Cancer Detection During the COVID-19 Pandemic
Source: Cancers (Basel). 2025 Jun 26;17(13):2150. doi: 10.3390/cancers17132150 (PMC12248619; doi:10.3390/cancers17132150)
Supplement: Supplementary file 1 [file cancers-17-02150-s001.zip]

Archive with 1 entries (1 files):
- cancers-3669640-supplementary.pdf
